# Supplementary material for: Genetic, Ecological and Morphological Distinctness of the Blue Mussels Mytilus trossulus Gould and M. edulis L. in the White Sea
Source: PLoS One. 2016 Apr 4;11(4):e0152963. doi: 10.1371/journal.pone.0152963 (PMC4820271; doi:10.1371/journal.pone.0152963)
Supplement: S1 Table — (XLSX) [file pone.0152963.s004.xlsx]

## Sheet: tab3-supertable
N	Locality	Sample code	Subsample code	Coordinates	Sampling year	Habitat	Published earlier (Väinölä & Strelkov 2011)*	N	Frequencies of alleles (Red- MT, Blue - ME)																			Frequencies of combined alleles								Mean sample frequencies of combined alleles		T-frequencies	Frequencies of genotypes with different T-scores									Empirical distributions vs. theoretical
									Pgm*				Odh*					Gpi*					Est*					Pgm*		Odh*		Gpi*		Est*														Vs. unimodal
									90-105	110-115	117-122	125-135	90	94	100	105	108-110	86-96	98	100-102	105	107-110	80	90	95	100	110	E	T	E	T	E	T	E	T	E	T	T	0	1	2	3	4	5	6	7	8	Chi square	F
1	Strelna	St		66.065019, 38.619622	2006	tidal		24	0.75	0.2292	0	0.0208	0.0417	0	0.8333	0	0.125	0.0208	0.0625	0.3333	0.0833	0.5	0	0.0625	0	0.9167	0.0208	0.75	0.25	1	0	0.9166	0.0833	0.9375	0.0625	0.90105	0.09895	0.0491988	0.416667	0.375	0.208333	0	0	0	0	0	0	1.31479	0.781609
2	Tetrino	Te		66.060098, 38.246996	2006	tidal		37	0.7568	0.2162	0.027	0	0.0135	0	0.8784	0.0135	0.0946	0.027	0.0676	0.1892	0.0405	0.6757	0	0.0541	0.0135	0.9324	0	0.7568	0.2432	0.9865	0.0135	0.9054	0.0946	0.9324	0.0676	0.895275	0.104725	0.0560534	0.486486	0.297297	0.162162	0.027027	0	0.027027	0	0	0	134.236	0.005997
3	Olenitsa	Ole		66.46083, 35.32639	2002	tidal	VS11	57	0.7807	0.2105	88	0	0.0614	88	0.8158	88	0.1053	0.0263	0.0175	0.2895	0.0439	0.6228	0	0.0877	0	0.9035	88	0.7807	0.2193	0.9825	0.0176	0.9562	0.0438	0.9123	0.0877	0.910075	0.089925	0.0410682	0.561404	0.22807	0.157895	0.0350877	0.0175439	0	0	0	0	14.742	0.021989
4	Umba, Bolshaya Pir Inlet	Bp1		66.677388, 34.372514	2006	tidal		40	0.825	0.1	0.075	0	0.025	0	0.7375	0.1625	0.075	0.0625	0.125	0.2	0.0625	0.55	0	0.15	0	0.85	0	0.825	0.175	0.8375	0.1625	0.8125	0.1875	0.85	0.15	0.83125	0.16875	0.132047	0.55	0.15	0.15	0.025	0	0.025	0.025	0.05	0.025	43097.3	0.00049975
5	Umba, Bolshaya Pir Inlet	Bp2		66.696303, 34.352270	2006	tidal		30	0.5833	0.1333	0.2667	0.0167	0.0167	0	0.5	0.45	0.0333	0.05	0.4333	0.0833	0.0333	0.4	0	0.4333	0	0.5667	0	0.5833	0.4167	0.55	0.45	0.5166	0.4833	0.5667	0.4333	0.554175	0.445825	0.46092	0.233333	0.133333	0.0333333	0.166667	0.0666667	0.0666667	0	0.133333	0.166667	744.129	0.00049975
6	Umba, Bolshaya Pir Inlet	Bp3		66.655254, 34.339720	2006	tidal		45	0.8667	0.1	0.0333	0	0.0111	0	0.8667	0.0556	0.0667	0.0444	0.1	0.2444	0.0444	0.5667	0	0.0889	0	0.9	0.0111	0.8667	0.1333	0.9445	0.0556	0.8555	0.1444	0.9111	0.0889	0.89445	0.10555	0.0570326	0.533333	0.244444	0.177778	0.0222222	0	0	0	0	0.0222222	2.45674e+06	0.00049975
7	Umba, Malaya Pir Inlet	Mp1		66.66417, 34.32611	2002	tidal	VS11	81	0.2099	0.216	0.5123	0.0617	62	62	0.2963	0.6605	0.0309	0.3457	0.4815	0.0802	0.0309	0.0617	62	0.7407	0.037	0.2099	62	0.2099	0.79	0.3334	0.6667	0.1728	0.8272	0.2161	0.7839	0.233	0.767	0.842077	0.0617284	0.0493827	0.037037	0.0123457	0.037037	0.037037	0.111111	0.259259	0.395062	46344.5	0.00049975
8	Umba, Malaya Pir Inlet	Mp2		66.68556, 34.33583	2004	tidal	VS11	20	0.9	0.1	0	0	0.025	0	0.9	0.025	0.05	0	0.025	0.325	0.075	0.575	0	0.025	0.025	0.95	0	0.9	0.1	0.975	0.025	0.975	0.025	0.95	0.05	0.95	0.05	-0.00890208	0.65	0.3	0.05	0	0	0	0	0	0	0.122218	1
9	Umba, Malaya Pir Inlet	Mp3		66.683231, 34.333758	2006	tidal		45	0.8556	0.1333	0.0111	0	0.1	0.0111	0.8333	0	0.0556	0	0	0.2889	0.1111	0.6	0	0.0222	0	0.9778	0	0.8556	0.1444	0.9889	0.0111	1	0	0.9778	0.0222	0.955575	0.044425	-0.0155193	0.733333	0.177778	0.0888889	0	0	0	0	0	0	5.27031	0.151924
10	Umba river	Umb		66.664503, 34.298491	2006	subtidal (mussel bed)		33	0.8182	0.1818	0	0	0.0303	0	0.9545	0	0.0152	0.0152	0.0758	0.303	0.0758	0.5303	0	0.0909	0	0.8939	0.0152	0.8182	0.1818	1	0	0.9091	0.091	0.9091	0.0909	0.9091	0.0909	0.0396736	0.636364	0.121212	0.151515	0.0606061	0.030303	0	0	0	0	22.2028	0.00649675
11	Umba, Malaya Pir Inlet, Umba harbor	Um		66.668867, 34.328305	2013	tidal		109	0.4404	0.2294	0.289	0.0413	0.0138	0.0138	0.4404	0.4725	0.0596	0.1055	0.3945	0.2018	0	0.2982	0.0046	0.5275	0.0046	0.4587	0.0046	0.4404	0.5596	0.5138	0.4862	0.5	0.5	0.4633	0.5367	0.479375	0.520625	0.549703	0.256881	0.155963	0.0275229	0.0458716	0.0275229	0.00917431	0.0275229	0.100917	0.348624	5079.35	0.00049975
			UmA	-/-	-/-	tidal (algae)		59	0.322	0.2458	0.3729	0.0593	0	0.0169	0.322	0.6186	0.0424	0.1441	0.5169	0.1441	0	0.1949	85	0.6864	0	0.2966	85	0.322	0.678	0.3644	0.6355	0.339	0.661	0.3051	0.6949	0.332625	0.667375	0.723858	0.152542	0.0847458	0.0508475	0.0338983	0.0169492	0.0169492	0.0508475	0.152542	0.440678	9752.03	0.00049975
			UmB	-/-	-/-	tidal (bottom)		50	0.58	0.21	0.19	0.02	0.03	0.01	0.58	0.3	0.08	0.06	0.25	0.27	0	0.42	0	0.34	0.01	0.65	0	0.58	0.42	0.69	0.31	0.69	0.31	0.65	0.35	0.6525	0.3475	0.344214	0.38	0.24	0	0.06	0.04	0	0	0.04	0.24	14653.4	0.00049975
12	Padan Inlet	Pad		66.701026, 34.238944	2006	subtidal (mussel bed)		36	0.8194	0.1389	0.0278	0.0139	0.0139	0	0.8333	0.0972	0.0556	0	0.0833	0.2778	0.0556	0.5833	0	0.0833	0	0.9028	0.0139	0.8194	0.1806	0.9028	0.0972	0.9167	0.0833	0.9167	0.0833	0.8889	0.1111	0.0636202	0.416667	0.361111	0.194444	0	0	0.0277778	0	0	0	48.3636	0.015992
13	Porya Inlet	Por		66.756506, 33.781242	2011	tidal		48	0.75	0.1667	0.0729	0.0104	0.0312	0	0.8333	0.0625	0.0729	0.0208	0.1042	0.2812	0	0.5938	0	0.1458	0	0.8542	0	0.75	0.25	0.9374	0.0625	0.875	0.125	0.8542	0.1458	0.854175	0.145825	0.104837	0.541667	0.270833	0.0416667	0.0208333	0.0208333	0.0208333	0.0416667	0.0208333	0.0208333	261628	0.00049975
14	Outlet of the Kolvitca Bay	Kol		66.99567, 32.82042	2011	tidal		48	0.8333	0.0938	0.0521	0.0208	0.0625	0	0.8125	0.0833	0.0417	0.0208	0.1354	0.1979	0	0.6458	0	0.1458	0	0.8438	0.0104	0.8333	0.1667	0.9167	0.0833	0.8437	0.1562	0.8542	0.1458	0.862	0.138	0.095549	0.541667	0.270833	0.0416667	0.0416667	0.0208333	0	0.0625	0	0.0208333	209480	0.00049975
15	Luvenga Archipelago	Lu1		67.09889, 32.70194	2004	tidal	VS11	47	0.8404	0.1277	0.0213	0.0106	0	0.0319	0.8511	0.0532	0.0638	0.0319	0.0745	0.2979	0.0532	0.5426	0.0106	0.117	0	0.8404	0.0319	0.8404	0.1596	0.9149	0.0851	0.8937	0.1064	0.8723	0.1276	0.8803	0.1197	0.0737982	0.425532	0.425532	0.106383	0	0	0	0	0.0212766	0.0212766	635470	0.00049975
16	Luvenga Archipelago	Lu2		67.110917, 32.64205	2008	tidal		45	0.8	0.1556	0.0333	0.0111	0.0667	0	0.8	0.0333	0.1	0.0111	0.1222	0.3	0.0222	0.5444	0.0111	0.1556	0	0.8333	0	0.8	0.2	0.9667	0.0333	0.8666	0.1333	0.8333	0.1667	0.866675	0.133325	0.09	0.533333	0.244444	0.0666667	0.0888889	0.0222222	0	0	0.0222222	0.0222222	1.02389e+06	0.00049975
17	Luvenga Archipelago	Lu3		67.113167, 32.642783	2008	tidal		48	0.7083	0.1562	0.125	0.0104	0.0208	0.0417	0.7188	0.1458	0.0729	0.0625	0.125	0.2812	0.0417	0.4896	0	0.1562	0.0104	0.8229	0.0104	0.7083	0.2916	0.8125	0.1875	0.8125	0.1875	0.8333	0.1666	0.79165	0.20835	0.178991	0.291667	0.395833	0.1875	0	0	0	0.0208333	0.0625	0.0416667	30550.5	0.00049975
18	Kandalaksha, Mouth of Niva river	Niv1		67,129014, 32.423819	2010	tidal		42	0.2976	0.2143	0.4643	0.0238	0.0119	0	0.369	0.5833	0.0357	0.119	0.5476	0.0833	0	0.25	0	0.6548	0.0119	0.3333	0	0.2976	0.7024	0.4166	0.5833	0.3333	0.6666	0.3333	0.6667	0.345225	0.654775	0.708902	0.190476	0.0714286	0.0238095	0	0.0238095	0.047619	0.0714286	0.214286	0.357143	8234.69	0.00049975
19	Kandalaksha, Mouth of Niva river	Niv2		67.12882, 32.42505	2011	subtidal (mussel bed)		51	0.5098	0.2451	0.2451	0	0.0098	0	0.4314	0.4608	0.098	0.0686	0.3824	0.098	0	0.451	0	0.451	0.0392	0.5098	0	0.5098	0.4902	0.5392	0.4608	0.549	0.451	0.5098	0.4902	0.52695	0.47305	0.493234	0.333333	0.0980392	0.0196078	0.0980392	0	0	0.0588235	0.137255	0.254902	2294.07	0.00049975
20	Kandalaksha, channel	Kan		67.15688, 32.37088	2010	tidal		50	0.14	0.19	0.65	0.02	0.06	0.01	0.2	0.72	0.01	0.23	0.69	0.05	0	0.03	0.01	0.86	0	0.13	0	0.14	0.86	0.27	0.73	0.08	0.92	0.13	0.87	0.155	0.845	0.934718	0	0	0.02	0.04	0.1	0.04	0.04	0.32	0.44	166.867	0.00149925
21	Kandalaksha, Salnaya Luda Island	Sal		67.12602, 32.36038	2010	tidal		40	0.175	0.2875	0.5125	0.025	0.0375	0.0125	0.15	0.8	0	0.125	0.7125	0.0875	0.0125	0.0625	0.0125	0.8375	0	0.15	0	0.175	0.825	0.1875	0.8125	0.1625	0.8375	0.15	0.85	0.16875	0.83125	0.918398	0.025	0.025	0	0	0.075	0.05	0.125	0.275	0.425	40076.6	0.00049975
22	Kandalaksha, the very top	Top		67.12058, 32.25822	2010	tidal		41	0.0976	0.3293	0.5	0.0732	0.0366	0	0.1585	0.7927	0.0122	0.1341	0.7683	0.061	0	0.0366	0	0.9146	0.0366	0.0488	0	0.0976	0.9025	0.2073	0.7927	0.0976	0.9024	0.0488	0.9512	0.112825	0.887175	0.984807	0	0.0243902	0	0	0	0.0487805	0.146341	0.292683	0.487805	31471.1	0.00049975
23	Kandalaksha, Olenij Island	Ol		67.09485, 32.34515	2010	tidal		43	0.1279	0.2326	0.6279	0.0116	0.093	0	0.1512	0.7326	0.0233	0.1163	0.7093	0.0465	0	0.1279	0	0.8023	0.0349	0.1628	0	0.1279	0.8721	0.2675	0.7326	0.1744	0.8256	0.1628	0.8372	0.183125	0.816875	0.901335	0.0697674	0	0.0232558	0.0232558	0.0232558	0.0697674	0.0930233	0.162791	0.534884	221930	0.00049975
24	Voronjya Inlet	Vor1		67.934533, 32.50695	2008	tidal		47	0.8404	0.1383	0.0213	0	0.0213	0	0.7553	0.0851	0.1383	0.0213	0.1277	0.2553	0.0426	0.5532	0	0.1383	0	0.8617	0	0.8404	0.1596	0.9149	0.0851	0.8511	0.149	0.8617	0.1383	0.867025	0.132975	0.0896142	0.446809	0.276596	0.170213	0.0425532	0.0212766	0.0212766	0.0212766	0	0	217.585	0.00049975
25	Voronjya Inlet	Vor2		67.941, 32.434267	2008	tidal		42	0.6905	0.2381	0.0476	0.0238	0.0357	0	0.8929	0.0238	0.0476	0.0238	0.0714	0.2024	0.0357	0.6667	0	0.119	0	0.881	0	0.6905	0.3095	0.9762	0.0238	0.9048	0.0952	0.881	0.119	0.863125	0.136875	0.0942136	0.428571	0.333333	0.0952381	0.0714286	0.0238095	0.0238095	0.0238095	0	0	664.449	0.00049975
26	Voronjya Inlet	Vor3		67.927883, 32.491083	2008	tidal		46	0.8587	0.1087	0.0326	0	0.0761	0	0.8043	0.0543	0.0652	0.0435	0.087	0.3152	0.0326	0.5217	0	0.0978	0.0217	0.8696	0.0109	0.8587	0.1413	0.9456	0.0543	0.8695	0.1305	0.8805	0.1195	0.8886	0.1114	0.0639763	0.478261	0.391304	0.0652174	0.0217391	0	0	0	0.0434783	0	80814.6	0.00049975
27	Voronjya Inlet	Vor4		67.934533, 32.50695	2011	tidal		46	0.7717	0.1304	0.0652	0.0326	0.0652	0.0109	0.6848	0.1957	0.0435	0.0217	0.1413	0.2283	0	0.6087	0.0109	0.1957	0	0.7826	0.0109	0.7717	0.2282	0.7935	0.2066	0.837	0.163	0.7935	0.2066	0.798925	0.201075	0.170445	0.521739	0.217391	0.0434783	0.0217391	0.0434783	0	0.0434783	0.0652174	0.0434783	37022.8	0.00049975
28	Ryazhkov Island	Ry		67.00815, 32.57235	2011	tidal		83	0.5843	0.1446	0.259	0.012	0.0663	0	0.512	0.3855	0.0361	0.1084	0.2892	0.1928	0.006	0.4036	0	0.4096	0.0241	0.5542	0.012	0.5843	0.4157	0.6145	0.3855	0.6024	0.3976	0.5663	0.4337	0.591875	0.408125	0.416172	0.289157	0.156627	0.060241	0.0722892	0.060241	0.0481928	0.0481928	0.120482	0.144578	2821.36	0.00049975
			RyA	-/-	-/-	tidal (algae)		48	0.375	0.2188	0.3854	0.0208	0.0729	0	0.2812	0.6042	0.0417	0.1875	0.4375	0.1875	0.0104	0.1771	0	0.6042	0.0417	0.3542	0	0.375	0.625	0.3958	0.6042	0.375	0.625	0.3542	0.6459	0.375	0.625	0.625	0.6	0.2	0.0571429	0.0857143	0.0285714	0	0	0.0285714	0	735.257	0.00049975
			RyB	-/-	-/-	tidal (bottom)		35	0.8714	0.0429	0.0857	0	0.0571	0	0.8286	0.0857	0.0286	0	0.0857	0.2	0	0.7143	0	0.1429	0	0.8286	0.0286	0.8714	0.1286	0.9143	0.0857	0.9143	0.0857	0.8572	0.1429	0.889275	0.110725	0.0631751	0.0625	0.125	0.0625	0.0625	0.0833333	0.0833333	0.0833333	0.1875	0.25	23010.7	0.00049975
29	Kovda Inlet	Kov		66.865, 33.08944	2011	tidal		50	0.71	0.22	0.06	0.01	0.06	0.01	0.64	0.22	0.07	0.01	0.16	0.3	0	0.53	0	0.19	0	0.79	0.02	0.71	0.29	0.77	0.23	0.83	0.17	0.81	0.19	0.78	0.22	0.192878	0.36	0.32	0.08	0.08	0	0.06	0.02	0.02	0.06	38967.1	0.00049975
30	Chupa Inlet, Matrenin Island	Ma		66.30944, 33.63222	2001	tidal	VS11	44	0.8182	0.1818	0	0	0.0568	0.0227	0.8523	0.0114	0.0568	0	0.0114	0.3295	0.0795	0.5795	0	0.125	0.0227	0.8523	0	0.8182	0.1818	0.9659	0.0341	0.9885	0.0114	0.8523	0.1477	0.90625	0.09375	0.0430267	0.431818	0.431818	0.113636	0	0.0227273	0	0	0	0	9.66273	0.101449
31	Chupa Inlet, Chupa harbor	Ch		66.270398, 33.068441	2013	tidal		86	0.2849	0.1919	0.4593	0.064	0.0523	0.0058	0.3081	0.6105	0.0233	0.1163	0.564	0.157	0	0.1628	0.0058	0.6628	0	0.3198	0.0116	0.2849	0.7151	0.3837	0.6163	0.3198	0.6802	0.3314	0.6686	0.32995	0.67005	0.727062	0.151163	0.0697674	0.0116279	0.0232558	0.0697674	0.0232558	0.104651	0.197674	0.348837	15035.9	0.00049975
			ChA	-/-	-/-	tidal (algae)		45	0.1444	0.2	0.5444	0.1111	0.0556	0	0.1667	0.7444	0.0333	0.1778	0.6333	0.0667	0	0.1222	0	0.8667	0	0.1333	0	0.1444	0.8555	0.2556	0.7444	0.1889	0.8111	0.1333	0.8667	0.180575	0.819425	0.904362	0.0444444	0.0222222	0	0.0222222	0.0666667	0.0222222	0.133333	0.222222	0.466667	103524	0.00049975
			ChB	-/-	-/-	tidal (bottom)		41	0.439	0.1829	0.3659	0.0122	0.0488	0.0122	0.4634	0.4634	0.0122	0.0488	0.4878	0.2561	0	0.2073	0.0122	0.439	0	0.5244	0.0244	0.439	0.561	0.5244	0.4756	0.4634	0.5366	0.5488	0.4512	0.4939	0.5061	0.532463	0.268293	0.121951	0.0243902	0.0243902	0.0731707	0.0243902	0.0731707	0.170732	0.219512	1351.48	0.00049975
	Parental MT reconstructed by Structure								0.071	0.264	0.608	0.057	0.035	0.007	0.084	0.852	0.022	0.217	0.745	0.029	0.002	0.007	0.007	0.946	0.023	0.023	0.001
	Parental ME reconstructed by Structure								0.855	0.141	0.002	0.002	0.043	0.007	0.868	0.008	0.074	0.006	0.031	0.295	0.04	0.628	0.002	0.039	0.004	0.946	0.01
[truncated: 27 more columns]

## Sheet: Отчет о совместимости
	Отчет о совместимости для table1ESM300715_coordinates.xls
	Дата отчета: 08.08.2015 17:10
	Некоторые свойства данной книги не поддерживаются более ранними версиями Excel. Открытие книги в более ранней версии Excel или ее сохранение в формате более ранней версии приведет к потере или ограничению функциональности этих свойств.
	Несущественная потеря точности			Число экземпляров	Версия
	Некоторые ячейки или стили в этой книге содержат форматирование, не поддерживаемое выбранным форматом файла. Эти форматы будут преобразованы в наиболее близкий из имеющихся форматов.			8	Excel 97-2003
