# Supplementary material for: Genetic, Ecological and Morphological Distinctness of the Blue Mussels Mytilus trossulus Gould and M. edulis L. in the White Sea
Source: PLoS One. 2016 Apr 4;11(4):e0152963. doi: 10.1371/journal.pone.0152963 (PMC4820271; doi:10.1371/journal.pone.0152963)
Supplement: S2 Table — (XLSX) [file pone.0152963.s005.xlsx]

## Sheet: MDS data set
Site	Sample	Substrate	Latitude	Longitude	Number of Z=0	Number of Z>0	S (sq.m)	L median	L min	L max	Z median	Z min	Z max	Proportion of T morphotype
Anisimov	Anis1	algae	67.06733333	32.56813333	28	172	1/17	13.0	13	28	0.64	0.00	1.49	0.14
Anisimov	Anis3	algae	67.06733333	32.56813333	43	138	1/14	13.0	13	23	0.57	0.00	1.03	0.24
Anisimov	Anis5	algae	67.06733333	32.56813333	45	131	1/19	13.0	13	23	0.55	0.00	1.04	0.26
Anisimov	Anis2	bottom	67.06733333	32.56813333	2	71	1/40	18.0	13	28	0.91	0.00	1.05	0.03
Anisimov	Anis4	bottom	67.06733333	32.56813333	0	30	1/40	15.5	13	18	0.82	0.43	1.02	0.00
Anisimov	Anis6	bottom	67.06733333	32.56813333	2	30	1/40	13.0	13	28	0.87	0.00	1.02	0.06
Berezovy	Ber1	algae	67.10183333	32.52563333	83	49	1/28	15.5	13	38	0.00	0.00	1.07	0.63
Berezovy	Ber3	algae	67.10183333	32.52563333	255	50	1/20	13.0	13	38	0.00	0.00	0.95	0.84
Berezovy	Ber5	algae	67.10183333	32.52563333	86	85	1/19	18.0	13	38	0.00	0.00	1.00	0.50
Berezovy	Ber2	bottom	67.10183333	32.52563333	0	13	1/40	33.0	28	38	0.70	0.52	1.00	0.00
Berezovy	Ber4	bottom	67.10183333	32.52563333	12	35	1/40	23.0	13	38	0.68	0.00	1.00	0.26
Berezovy	Ber6	bottom	67.10183333	32.52563333	13	38	1/40	28.0	13	38	0.58	0.00	1.00	0.25
Chayachya_luda	Lud1	algae	67.033964	32.478333	79	36	1/19	13.0	13	28	0.00	0.00	0.90	0.69
Chayachya_luda	Lud3	algae	67.033964	32.478333	113	201	1/13	18.0	13	33	0.46	0.00	1.20	0.36
Chayachya_luda	Lud5	algae	67.033964	32.478333	373	260	1/17	18.0	13	33	0.00	0.00	1.07	0.59
Chayachya_luda	Lud2	bottom	67.033964	32.478333	196	278	1/40	18.0	13	33	0.42	0.00	1.11	0.41
Chayachya_luda	Lud4	bottom	67.033964	32.478333	43	391	1/40	13.0	13	33	0.75	0.00	1.05	0.10
Chayachya_luda	Lud6	bottom	67.033964	32.478333	91	694	1/40	13.0	13	28	0.67	0.00	1.22	0.12
Demenikha	DEM1	algae	67.03525	32.59441667	15	78	1/25	13.0	13	28	0.72	0.00	1.00	0.16
Demenikha	DEM3	algae	67.03525	32.59441667	23	89	1/18	18.0	13	28	0.49	0.00	1.17	0.21
Demenikha	DEM5	algae	67.03525	32.59441667	13	122	1/21	13.0	13	23	0.63	0.00	1.06	0.10
Demenikha	DEM2	bottom	67.03525	32.59441667	10	115	1/40	18.0	13	28	0.92	0.00	1.06	0.08
Demenikha	DEM4	bottom	67.03525	32.59441667	6	79	1/40	13.0	13	28	0.71	0.00	1.04	0.07
Demenikha	DEM6	bottom	67.03525	32.59441667	16	101	1/40	18.0	13	28	0.75	0.00	1.06	0.14
Iriny	Ir1	algae	67.05093333	32.48115	148	216	1/17	18.0	13	38	0.57	0.00	1.38	0.41
Iriny	Ir3	algae	67.05093333	32.48115	161	204	1/14	18.0	13	33	0.51	0.00	1.03	0.44
Iriny	Ir5	algae	67.05093333	32.48115	91	94	1/17	18.0	13	28	0.00	0.00	1.09	0.49
Iriny	Ir2	bottom	67.05093333	32.48115	30	78	1/40	18.0	13	33	0.74	0.00	1.08	0.28
Iriny	Ir4	bottom	67.05093333	32.48115	23	125	1/40	18.0	13	33	0.91	0.00	1.22	0.16
Iriny	Ir6	bottom	67.05093333	32.48115	19	73	1/40	18.0	13	38	0.91	0.00	1.27	0.21
Kibrinskie_ludy1	Kibr1	algae	66.9345	32.82238333	9	146	1/7	13.0	13	33	0.86	0.00	1.00	0.06
Kibrinskie_ludy1	Kibr3	algae	66.9345	32.82238333	15	171	1/10	13.0	13	23	0.88	0.00	1.02	0.08
Kibrinskie_ludy1	Kibr5	algae	66.9345	32.82238333	3	115	1/16	18.0	13	23	0.96	0.00	1.06	0.03
Kibrinskie_ludy1	Kibr2	bottom	66.9345	32.82238333	6	152	1/40	13.0	13	23	0.98	0.00	1.13	0.04
Kibrinskie_ludy1	Kibr4	bottom	66.9345	32.82238333	3	93	1/40	13.0	13	28	0.96	0.00	1.05	0.03
Kibrinskie_ludy1	Kibr6	bottom	66.9345	32.82238333	2	85	1/40	13.0	13	23	1.00	0.00	1.20	0.02
Kolwitsa_meadle	Kolv1	algae	67.07536667	32.91685	8	6	1/8	30.5	18	38	0.00	0.00	0.88	0.57
Kolwitsa_meadle	Kolv3	algae	67.07536667	32.91685	11	12	1/12	28.0	18	38	0.31	0.00	0.90	0.48
Kolwitsa_meadle	Kolv5	algae	67.07536667	32.91685	14	8	1/10	33.0	28	38	0.00	0.00	0.74	0.64
Kolwitsa_meadle	Kolv2	bottom	67.07536667	32.91685	8	29	1/40	33.0	13	38	0.56	0.00	0.97	0.22
Kolwitsa_meadle	Kolv4	bottom	67.07536667	32.91685	6	23	1/40	23.0	13	33	0.49	0.00	0.91	0.21
Kolwitsa_meadle	Kolv6	bottom	67.07536667	32.91685	5	10	1/40	33.0	28	38	0.48	0.00	1.00	0.33
Kolwitsa_mouth	Kolv11	algae	67.06556667	32.84326667	37	120	1/13	18.0	13	33	0.59	0.00	1.00	0.24
Kolwitsa_mouth	Kolv7	algae	67.06556667	32.84326667	32	119	1/21	18.0	13	38	0.63	0.00	1.04	0.21
Kolwitsa_mouth	Kolv9	algae	67.06556667	32.84326667	45	110	1/14	18.0	13	38	0.50	0.00	1.02	0.29
Kolwitsa_mouth	Kolv10	bottom	67.06556667	32.84326667	17	55	1/40	23.0	13	38	0.55	0.00	1.00	0.24
Kolwitsa_mouth	Kolv12	bottom	67.06556667	32.84326667	15	81	1/40	18.0	13	33	0.62	0.00	0.96	0.16
Kolwitsa_mouth	Kolv8	bottom	67.06556667	32.84326667	10	100	1/40	18.0	13	33	0.72	0.00	1.17	0.09
Kolwitsa_upper	Kolv13	algae	67.086029	32.936292	2	1	1/27	38.0	33	38	0.00	0.00	0.96	0.67
Kolwitsa_upper	Kolv15	algae	67.086029	32.936292	2	4	1/22	35.5	23	38	0.76	0.00	1.00	0.33
Kolwitsa_upper	Kolv17	algae	67.086029	32.936292	6	1	1/32	33.0	23	38	0.00	0.00	0.33	0.86
Kolwitsa_upper	Kolv14	bottom	67.086029	32.936292	0	6	1/40	38.0	38	38	0.95	0.86	1.00	0.00
Kolwitsa_upper	Kolv16	bottom	67.086029	32.936292	1	1	1/40	35.5	33	38	0.28	0.00	0.56	0.50
Kolwitsa_upper	Kolv18	bottom	67.086029	32.936292	3	3	1/40	30.5	18	38	0.21	0.00	0.65	0.50
Oleny	Olen1	algae	67.096929	32.341048	117	13	1/13	18.0	13	33	0.00	0.00	0.82	0.90
Oleny	Olen3	algae	67.096929	32.341048	104	22	1/32	18.0	13	38	0.00	0.00	1.00	0.83
Oleny	Olen5	algae	67.096929	32.341048	88	14	1/33	18.0	13	38	0.00	0.00	0.89	0.86
Oleny	Olen2	bottom	67.096929	32.341048	79	19	1/40	18.0	13	28	0.00	0.00	0.97	0.81
Oleny	Olen4	bottom	67.096929	32.341048	61	25	1/40	18.0	13	28	0.00	0.00	0.94	0.71
Oleny	Olen6	bottom	67.096929	32.341048	99	22	1/40	18.0	13	38	0.00	0.00	0.81	0.82
Palkina_guba	Pal1	algae	67.05263333	32.36221667	43	67	1/15	13.0	13	33	0.40	0.00	1.07	0.39
Palkina_guba	Pal3	algae	67.05263333	32.36221667	97	89	1/12	13.0	13	33	0.00	0.00	0.83	0.52
Palkina_guba	Pal5	algae	67.05263333	32.36221667	57	114	1/18	13.0	13	33	0.40	0.00	0.89	0.33
Palkina_guba	Pal2	bottom	67.05263333	32.36221667	3	14	1/40	13.0	13	23	0.48	0.00	1.10	0.18
Palkina_guba	Pal4	bottom	67.05263333	32.36221667	2	12	1/40	13.0	13	28	0.57	0.00	1.01	0.14
Palkina_guba	Pal6	bottom	67.05263333	32.36221667	6	16	1/40	13.0	13	23	0.43	0.00	1.02	0.27
Ryazhkov1	Ryazh1	algae	67.00815	32.57235	37	159	1/22	18.0	13	33	0.77	0.00	1.04	0.19
Ryazhkov1	Ryazh3	algae	67.00815	32.57235	116	21	1/12	13.0	13	38	0.00	0.00	1.30	0.85
Ryazhkov1	Ryazh5	algae	67.00815	32.57235	111	182	1/14	18.0	13	38	0.61	0.00	1.01	0.38
Ryazhkov1	Ryazh2	bottom	67.00815	32.57235	26	106	1/40	18.0	13	38	0.73	0.00	1.00	0.20
Ryazhkov1	Ryazh4	bottom	67.00815	32.57235	31	140	1/40	18.0	13	38	0.76	0.00	1.00	0.18
Ryazhkov1	Ryazh6	bottom	67.00815	32.57235	38	128	1/40	18.0	13	33	0.71	0.00	1.39	0.23
Ryazhkov3	Ryazh13	algae	67.02506667	32.53965	113	94	1/12	18.0	13	38	0.00	0.00	1.22	0.55
Ryazhkov3	Ryazh15	algae	67.02506667	32.53965	132	72	1/14	18.0	13	38	0.00	0.00	1.04	0.65
Ryazhkov3	Ryazh17	algae	67.02506667	32.53965	150	40	1/20	13.0	13	33	0.00	0.00	1.00	0.79
Ryazhkov3	Ryazh14	bottom	67.02506667	32.53965	56	109	1/40	23.0	13	38	0.71	0.00	1.04	0.34
Ryazhkov3	Ryazh16	bottom	67.02506667	32.53965	22	60	1/40	18.0	13	33	0.78	0.00	1.04	0.27
Ryazhkov3	Ryazh18	bottom	67.02506667	32.53965	24	78	1/40	18.0	13	33	0.75	0.00	1.05	0.24
Ryazhkov6	Ryazh31	algae	67.0094	32.55001667	139	203	1/18	13.0	13	33	0.48	0.00	1.06	0.41
Ryazhkov6	Ryazh33	algae	67.0094	32.55001667	37	81	1/15	18.0	13	38	0.50	0.00	1.03	0.31
Ryazhkov6	Ryazh35	algae	67.0094	32.55001667	30	46	1/30	13.0	13	23	0.42	0.00	0.76	0.39
Ryazhkov6	Ryazh32	bottom	67.0094	32.55001667	21	141	1/40	18.0	13	33	0.94	0.00	1.04	0.13
Ryazhkov6	Ryazh34	bottom	67.0094	32.55001667	3	72	1/40	18.0	13	28	0.95	0.00	1.12	0.04
Ryazhkov6	Ryazh36	bottom	67.0094	32.55001667	21	54	1/40	18.0	13	33	0.76	0.00	1.00	0.28
Ryazhkov8	Ryazh55	algae	67.01993333	32.57121667	25	74	1/17	13.0	13	28	0.48	0.00	1.04	0.25
Ryazhkov8	Ryazh57	algae	67.01993333	32.57121667	71	202	1/18	13.0	13	28	0.55	0.00	1.00	0.26
Ryazhkov8	Ryazh59	algae	67.01993333	32.57121667	94	101	1/20	13.0	13	23	0.43	0.00	1.00	0.48
Ryazhkov8	Ryazh56	bottom	67.01993333	32.57121667	14	71	1/40	18.0	13	33	0.70	0.00	1.13	0.16
Ryazhkov8	Ryazh58	bottom	67.01993333	32.57121667	11	50	1/40	13.0	13	23	0.91	0.00	1.04	0.18
Ryazhkov8	Ryazh60	bottom	67.01993333	32.57121667	4	37	1/40	13.0	13	33	0.68	0.00	1.06	0.10
Telachy	Tel1	algae	67.106051	32.322642	75	39	1/30	13.0	13	33	0.00	0.00	0.66	0.66
Telachy	Tel3	algae	67.106051	32.322642	176	31	1/24	13.0	13	28	0.00	0.00	0.71	0.85
Telachy	Tel5	algae	67.106051	32.322642	102	19	1/21	13.0	13	28	0.00	0.00	0.48	0.84
Telachy	Tel2	bottom	67.106051	32.322642	108	15	1/40	18.0	13	33	0.00	0.00	0.64	0.88
Telachy	Tel4	bottom	67.106051	32.322642	83	13	1/40	18.0	13	38	0.00	0.00	1.00	0.86
Telachy	Tel6	bottom	67.106051	32.322642	67	7	1/40	18.0	13	38	0.00	0.00	0.87	0.91
Vlasov	Vlas1	algae	67.08981667	32.6809	62	51	1/37	13.0	13	28	0.00	0.00	1.03	0.55
Vlasov	Vlas3	algae	67.08981667	32.6809	106	112	1/17	13.0	13	33	0.32	0.00	1.00	0.49
Vlasov	Vlas5	algae	67.08981667	32.6809	59	132	1/18	18.0	13	38	0.51	0.00	1.08	0.31
Vlasov	Vlas2	bottom	67.08981667	32.6809	43	83	1/40	18.0	13	38	0.57	0.00	1.00	0.34
Vlasov	Vlas4	bottom	67.08981667	32.6809	23	79	1/40	18.0	13	33	0.62	0.00	1.04	0.23
Vlasov	Vlas6	bottom	67.08981667	32.6809	30	68	1/40	18.0	13	38	0.59	0.00	1.00	0.31
